# Supplementary material for: Optimal stride frequencies in running at different speeds
Source: PLoS One. 2017 Oct 23;12(10):e0184273. doi: 10.1371/journal.pone.0184273 (PMC5653196; doi:10.1371/journal.pone.0184273)
Supplement: S1 File — Data used for the model fitting. With respectively subject number, condition order, speed (m/s), stride frequency (spm), heart rate (bpm). (XLSX) [file pone.0184273.s001.xlsx]

## Sheet: Sheet1
Subject_id	Condition order	Speed (m/s)	Stride frequency (spm)	Heart rate (bpm)
1	1	2.375	87.211	171
1	2	2.375	96.465	171
1	3	2.375	73.7115	175
1	4	2.375	88.7592	168
1	5	2.375	80.2155	168
1	6	2.375	90.0919	177
1	1	2.63889	89.2875	174.073
1	3	2.63889	89.8222	181.5
1	4	2.63889	72.2906	183
1	5	2.63889	89.554	175.25
1	6	2.63889	96.1558	178
1	1	2.90278	88.2371	176
1	2	2.90278	80.0016	176
1	3	2.90278	98.3626	196
1	5	2.90278	92.0264	179
1	6	2.90278	91.745	183
2	1	2.25	77.5209	160.25
2	2	2.25	77.1224	167
2	3	2.25	90.3633	164.75
2	4	2.25	70.259	177
2	5	2.25	100.002	171
2	6	2.25	80.0016	166
2	1	2.5	76.7279	172
2	2	2.5	70.9235	186
2	3	2.5	80.2156	173
2	4	2.5	89.5541	171
2	5	2.5	78.3306	176
2	6	2.5	99.6698	171
2	1	2.75	76.9085	179
2	2	2.75	79.9849	182
2	3	2.75	100.652	174
2	4	2.75	79.9849	179
2	5	2.75	70.0802	188
3	1	2.375	78.7253	161
3	2	2.375	89.2688	164
3	3	2.375	79.1407	162
3	4	2.375	69.9168	177
3	5	2.375	80.3062	167
3	6	2.375	97.069	177
3	1	2.63889	79.5605	169.5
3	2	2.63889	69.9168	185
3	3	2.63889	79.8785	173
3	4	2.63889	90.073	171
3	5	2.63889	79.7721	173.812
3	6	2.63889	96.7559	179
3	1	2.90278	72.9789	182
3	2	2.90278	69.9168	182
3	4	2.90278	80.1987	177
3	5	2.90278	89.5353	180
3	6	2.90278	99.319	183
4	1	2.25	76.3214	163
4	2	2.25	80.6299	155
4	3	2.25	80.1987	161
4	4	2.25	69.9168	162
4	5	2.25	76.1277	162
4	6	2.25	80.1987	158
4	1	2.5	77.7055	167
4	2	2.5	85.4539	161
4	3	2.5	83.5496	160
4	4	2.5	79.7721	167
4	5	2.5	70.0802	171
4	6	2.5	76.9085	169
4	1	2.75	79.1407	175
4	2	2.75	70.0802	178
4	3	2.75	79.9849	177
4	4	2.75	82.402	178
4	5	2.75	84.4911	178
4	6	2.75	79.7721	180
5	1	2.125	77.9073	175
5	2	2.125	69.9168	182
5	3	2.125	87.7027	180
5	4	2.125	84.9698	180
5	5	2.125	79.9849	180
5	6	2.125	76.9085	182
5	1	2.36111	79.5605	180
5	2	2.36111	80.8472	182
5	3	2.36111	69.9168	190
5	4	2.36111	84.7297	185
5	5	2.36111	79.9849	185
5	6	2.36111	89.8034	188
5	1	2.59722	81.0657	186
5	2	2.59722	82.1762	187.75
5	3	2.59722	79.9849	189
5	4	2.59722	71.3302	194
5	5	2.59722	86.1906	191
5	6	2.59722	90.8919	193
6	1	2.625	72.8018	145
6	2	2.625	70.0802	152
6	3	2.625	79.7721	152
6	4	2.625	90.073	156.25
6	5	2.625	98.342	159
6	6	2.625	73.5155	151
6	1	2.91667	74.9858	145
6	3	2.91667	79.7721	147.75
6	4	2.91667	88.4788	157
6	5	2.91667	94.3218	158
6	6	2.91667	74.7988	154
6	1	3.20833	77.1062	155
6	2	3.20833	69.9168	164
6	3	3.20833	79.7721	163
6	4	3.20833	89.8034	165
6	5	3.20833	97.7024	168
6	6	3.20833	77.1062	161
7	1	2.5	78.7253	172
7	2	2.5	88.7406	174
7	3	2.5	98.9912	182
7	4	2.5	80.8472	177.5
7	5	2.5	84.0177	178
7	6	2.5	71.4151	182
7	1	2.77778	81.5063	171.25
7	2	2.77778	89.6693	184
7	3	2.77778	98.6655	188
7	4	2.77778	86.1906	181.5
7	5	2.77778	83.3176	182
7	6	2.77778	75.2682	190
7	1	3.05556	83.783	184
7	2	3.05556	86.6888	188
7	3	3.05556	93.7323	191
7	4	3.05556	78.7253	190
7	5	3.05556	80.7386	192
7	6	3.05556	79.7721	193
8	1	2.5	73.5155	150.562
8	2	2.5	72.6255	155
8	3	2.5	75.7432	153
8	4	2.5	90.8919	154
8	5	2.5	69.9993	156
8	6	2.5	79.1407	153
8	1	2.77778	77.5047	163
8	2	2.77778	77.305	164
8	3	2.77778	78.7253	162
8	4	2.77778	87.3199	166
8	5	2.77778	73.1569	170
8	6	2.77778	77.5047	165
8	1	3.05556	80.1987	162
8	2	3.05556	79.1407	164
8	3	3.05556	79.7721	166
8	4	3.05556	87.9599	170
8	5	3.05556	76.1277	173
8	6	3.05556	80.8472	170
9	1	2.375	78.3142	199
9	2	2.375	81.5063	199
9	3	2.375	71.6711	202.75
9	4	2.375	88.2186	201
9	5	2.375	89.5353	200
9	6	2.375	79.3501	201
10	1	2.625	82.629	139
10	2	2.625	82.2891	137
10	3	2.625	84.4911	139.5
10	4	2.625	84.7297	135
10	5	2.625	84.7297	136
10	6	2.625	79.7721	140
10	1	2.91667	83.0868	148
10	2	2.91667	84.4911	146
10	3	2.91667	86.6888	150.5
10	4	2.91667	87.447	152
10	5	2.91667	84.7297	151
10	6	2.91667	81.0657	152
10	1	3.20833	81.2854	161
10	2	3.20833	86.1906	161
10	3	3.20833	87.7027	159
10	4	3.20833	89.5353	159
10	5	3.20833	86.6888	158
10	6	3.20833	85.4539	156
11	1	2.625	75.935	163.688
11	2	2.625	69.9168	169
11	3	2.625	88.2186	160.5
11	4	2.625	69.4313	172
11	5	2.625	82.8572	162
11	6	2.625	72.6255	168.75
11	1	2.91667	74.2434	167.812
11	2	2.91667	69.7542	175.25
11	3	2.91667	96.7559	168
11	4	2.91667	74.3355	172
11	5	2.91667	88.7406	168
11	6	2.91667	79.3501	170
11	1	3.20833	88.2371	174.271
11	3	3.20833	98.6862	176
11	5	3.20833	92.0264	172.675
11	6	3.20833	91.745	178
12	2	2.25	98.0207	196.312
12	5	2.25	89.8034	181.417
12	6	2.25	79.9849	159
12	1	2.5	77.7055	161.514
12	2	2.5	99.319	198.636
12	3	2.5	70.2443	173
12	4	2.5	78.7253	166
12	5	2.5	89.5353	178
12	6	2.5	79.9849	158.594
12	1	2.75	78.7253	157
12	2	2.75	97.3842	167
12	3	2.75	70.0802	174
12	4	2.75	78.1102	172
12	5	2.75	89.8034	170
12	6	2.75	79.7721	172
